# Supplementary material for: Epimesatines P–S: Four Undescribed Flavonoids from Epimedium sagittatum Maxim. and Their Cytotoxicity Activities
Source: Molecules. 2024 Oct 4;29(19):4711. doi: 10.3390/molecules29194711 (PMC11477557; doi:10.3390/molecules29194711)
Supplement: Supplementary file 1 [file molecules-29-04711-s001.zip]

Archive with 1 entries (1 files):
- molecules-3221289-supplementary.pdf
